# Supplementary material for: Optimization of the Sustainable Production of Resistant Starch in Rice Bran and Evaluation of Its Physicochemical and Technological Properties
Source: Polymers (Basel). 2022 Sep 3;14(17):3662. doi: 10.3390/polym14173662 (PMC9460455; doi:10.3390/polym14173662)
Supplement: Supplementary file 1 [file polymers-14-03662-s001.zip]

Archive with 1 entries (1 files):
- polymers-1885327-supplementary.pdf
